# Supplementary material for: Immune-related gene signature associates with immune landscape and predicts prognosis accurately in patients with Wilms tumour
Source: Front Immunol. 2022 Sep 12;13:920666. doi: 10.3389/fimmu.2022.920666 (PMC9510599; doi:10.3389/fimmu.2022.920666)
Supplement: Supplementary file 8 [file Table_2.xlsx]

## Sheet: Sheet1
TARGET USI	Gender	Race	Ethnicity	Age at Diagnosis in Days	First Event	Event Free Survival Time in Days	Vital Status	Overall Survival Time in Days	Year of Diagnosis	Year of Last Follow Up	Protocol	Stage	ICD-O-3-M	ICD-O-3-T	Histologic Classification of Primary Tumor	Reason for Death
TARGET-50-CAAAAB	Female	White	Not reported	1757	Relapse	635	Dead	936	1995	1997	NWTS-4	III	8960/3	C649	DAWT	Tumor
TARGET-50-CAAAAC	Female	White	Not Hispanic or Latino	2244	Relapse	1184	Dead	2615	1996	2003	NWTS-5	III	8960/3	C649	FHWT	Tumor
TARGET-50-CAAAAH	Female	White	Not reported	1710	Relapse	165	Dead	311	1993	1994	NWTS-4	III	8960/3	C649	DAWT	Tumor
TARGET-50-CAAAAJ	Female	White	Not Hispanic or Latino	401	Relapse	169	Alive	3385	1996	2005	NWTS-5	IV	8960/3	C649	FHWT	None
TARGET-50-CAAAAL	Female	Black or African American	Not Hispanic or Latino	1599	Relapse	221	Alive	3289	1996	2011	NWTS-5	III	8960/3	C649	FHWT	None
TARGET-50-CAAAAM	Female	White	Not Hispanic or Latino	2750	None	3260	Alive	3260	1996	2009	NWTS-5	III	8960/3	C649	DAWT	None
TARGET-50-CAAAAO	Female	Not Reported	Not reported	1326	Relapse	330	Dead	672	1997	1999	NWTS-5	III	8960/3	C649	FHWT	Tumor
TARGET-50-CAAAAP	Male	White	Not Hispanic or Latino	824	None	2661	Alive	2661	1998	2006	NWTS-5	II	8960/3	C649	DAWT	None
TARGET-50-CAAAAQ	Female	Not Reported	Not reported	1287	Relapse	1940	Alive	2501	1998	2012	NWTS-5	IV	8960/3	C649	FHWT	None
TARGET-50-CAAAAR	Female	Not Reported	Not reported	314	Relapse	146	Alive	3542	1999	2014	NWTS-5	IV	8960/3	C649	FHWT	None
TARGET-50-CAAAAS	Female	White	Not Hispanic or Latino	2476	Relapse	362	Alive	639	2000	2002	NWTS-5	III	8960/3	C649	FHWT	None
TARGET-50-PADXAY	Male	White	Not Hispanic or Latino	1958	None	4795	Alive	4795	1996	2014	NWTS-5	II	8960/3	C649	DAWT	None
TARGET-50-PADZUB	Female	White	Not Hispanic or Latino	5557	Relapse	197	Dead	1271	1997	2000	NWTS-5	IV	8960/3	C649	FHWT	Tumor
TARGET-50-PAEAFB	Male	White	Not Hispanic or Latino	490	Relapse	174	Dead	2145	1997	2003	NWTS-5	III	8960/3	C649	FHWT	Tumor
TARGET-50-PAEBXA	Female	Black or African American	Not Hispanic or Latino	1192	Relapse	528	Dead	1114	1998	2001	NWTS-5	III	8960/3	C649	FHWT	Tumor
TARGET-50-PAECJB	Female	White	Not Hispanic or Latino	807	Relapse	76	Dead	282	1997	1998	NWTS-5	III	8960/3	C649	FHWT	Infection
TARGET-50-PAJLIP	Female	White	Not reported	3037	None	2733	Alive	2733	1995	2003	NWTS-5	III	8960/3	C649	DAWT	None
TARGET-50-PAJLKC	Female	White	Not reported	2464	None	2930	Alive	2930	1996	2006	NWTS-5	II	8960/3	C649	DAWT	None
TARGET-50-PAJLKR	Female	White	Not reported	2247	Relapse	150	Alive	2589	1996	2003	NWTS-5	IV	8960/3	C649	FHWT	None
TARGET-50-PAJLLF	Female	Not Reported	Not reported	2423	None	2536	Alive	2536	1996	2003	NWTS-5	II	8960/3	C649	DAWT	None
TARGET-50-PAJLNJ	Female	White	Not reported	325	Relapse	250	Dead	858	1996	1998	NWTS-5	II	8960/3	C649	FHWT	Tumor
TARGET-50-PAJLPX	Male	Black or African American	Not Hispanic or Latino	2702	None	2572	Alive	2572	1996	2003	NWTS-5	II	8960/3	C649	DAWT	None
TARGET-50-PAJLSP	Male	White	Not reported	706	Relapse	357	Alive	2789	1996	2012	NWTS-5	II	8960/3	C649	FHWT	None
TARGET-50-PAJLTH	Male	White	Not reported	2819	Relapse	258	Alive	3059	1996	2012	NWTS-5	II	8960/3	C649	FHWT	None
TARGET-50-PAJLTI	Male	Black or African American	Not Hispanic or Latino	961	Relapse	180	Alive	3295	1996	2013	NWTS-5	I	8960/3	C649	FHWT	None
TARGET-50-PAJLUJ	Female	Not Reported	Not reported	2326	Relapse	250	Alive	4449	1996	2013	NWTS-5	IV	8960/3	C649	FHWT	None
TARGET-50-PAJLWT	Male	White	Not reported	1262	Relapse	253	Dead	994	1997	1999	NWTS-5	II	8960/3	C649	FHWT	Tumor
TARGET-50-PAJMEL	Female	White	Not Hispanic or Latino	1336	Relapse	373	Alive	4002	1997	2014	NWTS-5	IV	8960/3	C649	FHWT	None
TARGET-50-PAJMEN	Female	White	Not Hispanic or Latino	1508	Relapse	509	Dead	1732	1997	2002	NWTS-5	II	8960/3	C649	FHWT	Tumor
TARGET-50-PAJMEP	Male	White	Not Hispanic or Latino	670	Relapse	154	Dead	1563	1997	2002	NWTS-5	I	8960/3	C649	FHWT	Tumor
TARGET-50-PAJMFU	Female	Not Reported	Hispanic or Latino	1348	None	2894	Alive	2894	1997	2005	NWTS-5	II	8960/3	C649	DAWT	None
TARGET-50-PAJMFY	Female	White	Not reported	1868	Relapse	258	Alive	748	1997	1999	NWTS-5	II	8960/3	C649	FHWT	None
TARGET-50-PAJMIZ	Female	White	Not reported	2488	Progression	180	Dead	180	1998	1998	NWTS-5	IIIB	8960/3	C649	FHWT	Tumor
TARGET-50-PAJMJK	Female	White	Not reported	466	Relapse	423	Alive	1732	1998	2002	NWTS-5	I	8960/3	C649	FHWT	None
TARGET-50-PAJMJT	Female	White	Not Hispanic or Latino	1921	Relapse	115	Alive	4042	1998	2014	NWTS-5	II	8960/3	C649	FHWT	None
TARGET-50-PAJMKI	Male	White	Not Hispanic or Latino	2168	Relapse	268	Dead	630	1998	1999	NWTS-5	III	8960/3	C649	DAWT	Tumor
TARGET-50-PAJMKJ	Female	White	Not reported	276	Relapse	623	Alive	3830	1998	2013	NWTS-5	II	8960/3	C649	FHWT	None
TARGET-50-PAJMKN	Female	White	Not reported	521	None	1761	Alive	1761	1998	2002	NWTS-5	I	8960/3	C649	FHWT	None
TARGET-50-PAJMLI	Male	Black or African American	Not Hispanic or Latino	1342	Relapse	251	Dead	265	1998	1998	NWTS-5	I	8960/3	C649	DAWT	Tumor; Toxicity
TARGET-50-PAJMMY	Male	White	Hispanic or Latino	1953	Relapse	801	Alive	4163	1998	2010	NWTS-5	III	8960/3	C649	FHWT	None
TARGET-50-PAJMRL	Male	Black or African American	Not Hispanic or Latino	1685	Relapse	334	Dead	686	1998	2000	NWTS-5	II	8960/3	C649	DAWT	Tumor
TARGET-50-PAJMSE	Female	White	Not reported	1681	Relapse	169	Dead	528	1998	1999	NWTS-5	III	8960/3	C649	FHWT	Tumor
TARGET-50-PAJMUF	Male	White	Not Hispanic or Latino	829	Relapse	215	Alive	3547	1998	2011	NWTS-5	III	8960/3	C649	FHWT	None
TARGET-50-PAJMVC	Male	Black or African American	Not Hispanic or Latino	1548	None	727	Alive	727	1998	2013	NWTS-5	III	8960/3	C649	DAWT	None
TARGET-50-PAJMVU	Female	Black or African American	Not Hispanic or Latino	1638	None	2092	Alive	2092	1998	2004	NWTS-5	IV	8960/3	C649	DAWT	None
TARGET-50-PAJMXF	Male	White	Not Hispanic or Latino	1650	Relapse	1278	Dead	2099	1998	2004	NWTS-5	I	8960/3	C649	FHWT	Tumor
TARGET-50-PAJNAA	Female	White	Not Hispanic or Latino	3327	None	2848	Alive	2848	1998	2006	NWTS-5	II	8960/3	C649	DAWT	None
TARGET-50-PAJNAV	Male	Black or African American	Not Hispanic or Latino	1449	Relapse	350	Dead	905	1998	2001	NWTS-5	IV	8960/3	C649	FHWT	Tumor
TARGET-50-PAJNBN	Male	White	Not reported	1509	Relapse	192	Dead	759	1998	2001	NWTS-5	IV	8960/3	C649	FHWT	Tumor
TARGET-50-PAJNCC	Male	Black or African American	Not Hispanic or Latino	797	Relapse	427	Alive	2845	1998	2014	NWTS-5	II	8960/3	C649	FHWT	None
TARGET-50-PAJNCJ	Female	Not Reported	Not reported	1762	Relapse	1085	Alive	3689	1998	2013	NWTS-5	II	8960/3	C649	FHWT	None
TARGET-50-PAJNCZ	Male	White	Not Hispanic or Latino	581	Relapse	155	Alive	3579	1999	2008	NWTS-5	I	8960/3	C649	FHWT	None
TARGET-50-PAJNDU	Male	White	Not Hispanic or Latino	2360	Relapse	282	Alive	2948	1999	2013	NWTS-5	III	8960/3	C649	FHWT	None
TARGET-50-PAJNEC	Female	White	Not Hispanic or Latino	1474	Relapse	394	Dead	1066	1999	2002	NWTS-5	III	8960/3	C649	FHWT	Tumor
TARGET-50-PAJNGH	Male	White	Not reported	851	Relapse	357	Dead	1229	1999	2002	NWTS-5	I	8960/3	C649	FHWT	Tumor
TARGET-50-PAJNJJ	Female	White	Not Hispanic or Latino	5698	Relapse	615	Alive	3085	1999	2012	NWTS-5	II	8960/3	C649	FHWT	None
TARGET-50-PAJNLT	Female	Black or African American	Not Hispanic or Latino	1546	Progression	440	Dead	440	1999	2000	NWTS-5	IV	8960/3	C649	FHWT	Tumor
TARGET-50-PAJNNC	Male	Not Reported	Not reported	281	Relapse	228	Alive	1732	1999	2013	NWTS-5	II	8960/3	C649	FHWT	None
TARGET-50-PAJNNR	Male	White	Not reported	2265	Progression	217	Dead	217	1999	2000	NWTS-5	III	8960/3	C649	DAWT	Tumor
TARGET-50-PAJNRH	Female	Other	Hispanic or Latino	1340	None	1703	Alive	1703	1999	2012	NWTS-5	I	8960/3	C649	DAWT	None
TARGET-50-PAJNRL	Male	Black or African American	Not Hispanic or Latino	1476	Relapse	204	Dead	256	1999	2000	NWTS-5	IV	8960/3	C649	FHWT	Tumor
TARGET-50-PAJNSL	Female	White	Not reported	160	Relapse	372	Alive	1990	1999	2005	NWTS-5	II	8960/3	C649	FHWT	None
TARGET-50-PAJNTJ	Male	Other	Not Hispanic or Latino	707	Relapse	152	Dead	1013	1999	2002	NWTS-5	II	8960/3	C649	FHWT	Toxicity
TARGET-50-PAJNUP	Female	White	Not reported	2201	Relapse	357	Dead	752	1999	2001	NWTS-5	III	8960/3	C649	DAWT	Tumor
TARGET-50-PAJNUS	Male	Black or African American	Not Hispanic or Latino	887	Relapse	203	Dead	647	1999	2001	NWTS-5	IV	8960/3	C649	FHWT	Tumor
TARGET-50-PAJNVE	Female	White	Not Hispanic or Latino	800	None	3382	Alive	3382	1999	2014	NWTS-5	III	8960/3	C649	DAWT	None
TARGET-50-PAJNVX	Male	White	Not reported	1365	Relapse	168	Dead	427	1999	2001	NWTS-5	I	8960/3	C649	DAWT	Tumor
TARGET-50-PAJNYT	Male	White	Not Hispanic or Latino	768	Relapse	338	Dead	354	2000	2001	NWTS-5	III	8960/3	C649	FHWT	Tumor
TARGET-50-PAJNZI	Female	White	Not Hispanic or Latino	2842	None	929	Alive	929	2000	2002	NWTS-5	II	8960/3	C649	DAWT	None
TARGET-50-PAJNZK	Female	White	Not Hispanic or Latino	1532	Relapse	149	Alive	1040	2000	2002	NWTS-5	II	8960/3	C649	FHWT	None
TARGET-50-PAJNZS	Female	White	Not reported	1789	None	1668	Alive	1668	2000	2010	NWTS-5	III	8960/3	C649	DAWT	None
TARGET-50-PAJNZU	Female	White	Not Hispanic or Latino	970	Relapse	246	Alive	3451	2000	2010	NWTS-5	I	8960/3	C649	FHWT	None
TARGET-50-PAJPAR	Female	Black or African American	Not Hispanic or Latino	1950	Relapse	410	Dead	542	2000	2001	NWTS-5	III	8960/3	C649	DAWT	Tumor
TARGET-50-PAJPCM	Female	White	Not reported	1754	None	3121	Alive	3121	2000	2012	NWTS-5	II	8960/3	C649	DAWT	None
TARGET-50-PAJPDC	Female	Other	Not Hispanic or Latino	2904	Relapse	146	Alive	2365	2000	2013	NWTS-5	II	8960/3	C649	FHWT	None
TARGET-50-PAJPDN	Female	Black or African American	Not Hispanic or Latino	1112	None	1987	Alive	1987	2000	2005	NWTS-5	II	8960/3	C649	DAWT	None
TARGET-50-PAJPEW	Male	White	Not Hispanic or Latino	5082	Relapse	238	Alive	3241	2000	2011	NWTS-5	II	8960/3	C649	FHWT	None
TARGET-50-PAJPGY	Female	White	Not Hispanic or Latino	2122	Relapse	432	Alive	2910	2000	2010	NWTS-5	II	8960/3	C649	FHWT	None
TARGET-50-PAJPHA	Male	White	Not Hispanic or Latino	1124	Relapse	302	Alive	1895	2000	2005	NWTS-5	II	8960/3	C649	FHWT	None
TARGET-50-PAKECR	Female	White	Not Hispanic or Latino	1102	None	3458	Alive	3458	2000	2014	NWTS-5	II	8960/3	C649	DAWT	None
TARGET-50-PAKFME	Female	White	Not Hispanic or Latino	1713	Relapse	281	Alive	3110	2000	2009	NWTS-5	III	8960/3	C649	FHWT	None
TARGET-50-PAKFYV	Female	Black or African American	Not Hispanic or Latino	1246	Progression	680	Dead	680	2000	2002	NWTS-5	IIIB	8960/3	C649	DAWT	Tumor
TARGET-50-PAKGED	Female	White	Not Hispanic or Latino	2809	None	1791	Alive	1791	2000	2013	NWTS-5	III	8960/3	C649	DAWT	None
TARGET-50-PAKGZX	Male	White	Hispanic or Latino	2201	Relapse	158	Alive	1963	2000	2011	NWTS-5	IIIB	8960/3	C649	FHWT	None
TARGET-50-PAKJGM	Male	White	Not Hispanic or Latino	1007	Relapse	201	Dead	409	2000	2001	NWTS-5	III	8960/3	C649	FHWT	Tumor
TARGET-50-PAKKNS	Male	White	Not Hispanic or Latino	547	None	1795	Alive	1795	2000	2007	NWTS-5	I	8960/3	C649	DAWT	None
TARGET-50-PAKKSE	Female	White	Not Hispanic or Latino	847	Relapse	367	Alive	1925	2000	2006	NWTS-5	II	8960/3	C649	FHWT	None
TARGET-50-PAKMSV	Male	White	Not Hispanic or Latino	1968	Relapse	301	Dead	733	2000	2002	NWTS-5	III	8960/3	C649	FHWT	Tumor
TARGET-50-PAKMUB	Male	Black or African American	Not Hispanic or Latino	2412	Relapse	408	Alive	477	2000	2002	NWTS-5	II	8960/3	C649	FHWT	None
TARGET-50-PAKNAL	Female	White	Not Hispanic or Latino	2070	None	1492	Alive	1492	2000	2013	NWTS-5	III	8960/3	C649	DAWT	None
TARGET-50-PAKNRX	Male	White	Not Hispanic or Latino	1785	Relapse	256	Dead	586	2001	2002	NWTS-5	II	8960/3	C649	DAWT	Tumor
TARGET-50-PAKNTW	Male	White	Not Hispanic or Latino	4779	None	290	Alive	290	2001	2003	NWTS-5	III	8960/3	C649	FHWT	None
TARGET-50-PAKNXS	Male	White	Not Hispanic or Latino	1245	Relapse	320	Dead	329	2001	2001	NWTS-5	III	8960/3	C649	DAWT	Tumor
TARGET-50-PAKPDF	Female	Black or African American	Not Hispanic or Latino	1912	Relapse	221	Dead	345	2001	2001	NWTS-5	III	8960/3	C649	DAWT	Tumor
TARGET-50-PAKRVH	Male	White	Not Hispanic or Latino	2728	Relapse	152	Alive	3059	2001	2011	NWTS-5	II	8960/3	C649	FHWT	None
TARGET-50-PAKRZW	Female	White	Not reported	2238	Relapse	421	Alive	954	2001	2011	NWTS-5	II	8960/3	C649	FHWT	None
TARGET-50-PAKSDG	Male	White	Not Hispanic or Latino	1002	Relapse	245	Dead	702	2001	2003	NWTS-5	I	8960/3	C649	FHWT	Tumor
TARGET-50-PAKUIT	Female	White	Not Hispanic or Latino	1236	Relapse	157	Dead	228	2001	2001	NWTS-5	IV	8960/3	C649	DAWT	Tumor
TARGET-50-PAKULH	Female	White	Hispanic or Latino	1030	Progression	375	Dead	375	2001	2002	NWTS-5	IIIB	8960/3	C649	FHWT	Tumor
TARGET-50-PAKVET	Female	White	Not Hispanic or Latino	405	None	1475	Alive	1475	2001	2009	NWTS-5	I	8960/3	C649	FHWT	None
TARGET-50-PAKWPM	Male	White	Not Hispanic or Latino	1914	Relapse	179	Alive	2888	2001	2009	NWTS-5	II	8960/3	C649	FHWT	None
TARGET-50-PAKXWB	Female	White	Not Hispanic or Latino	2681	Progression	458	Dead	458	2001	2002	NWTS-5	III	8960/3	C649	FHWT	Tumor
TARGET-50-PAKXXF	Male	White	Not Hispanic or Latino	1821	Relapse	333	Dead	416	2001	2002	NWTS-5	III	8960/3	C649	DAWT	Tumor
TARGET-50-PAKYFC	Female	Other	Not Hispanic or Latino	1069	Relapse	191	Alive	631	2001	2003	NWTS-5	II	8960/3	C649	FHWT	None
TARGET-50-PAKYLT	Female	White	Not Hispanic or Latino	2307	None	2812	Alive	2812	2001	2011	NWTS-5	III	8960/3	C649	DAWT	None
TARGET-50-PAKZER	Female	White	Not Hispanic or Latino	2271	Relapse	274	Alive	2829	2001	2011	NWTS-5	II	8960/3	C649	FHWT	None
TARGET-50-PAKZFK	Female	White	Not Hispanic or Latino	1340	Relapse	426	Alive	2073	2001	2014	NWTS-5	II	8960/3	C649	FHWT	None
TARGET-50-PAKZHF	Male	White	Not Hispanic or Latino	1309	Relapse	246	Alive	519	2001	2013	NWTS-5	II	8960/3	C649	FHWT	None
TARGET-50-PALDTE	Male	White	Not Hispanic or Latino	979	Relapse	56	Alive	2551	2001	2013	NWTS-5	II	8960/3	C649	FHWT	None
TARGET-50-PALDWP	Male	White	Not Hispanic or Latino	2104	Relapse	287	Dead	528	2001	2003	NWTS-5	III	8960/3	C649	FHWT	Tumor
TARGET-50-PALERC	Female	White	Not Hispanic or Latino	156	Relapse	46	Alive	2790	2001	2009	NWTS-5	II	8960/3	C649	FHWT	None
TARGET-50-PALEZT	Female	White	Not Hispanic or Latino	4397	None	331	Alive	331	2001	2002	NWTS-5	II	8960/3	C649	DAWT	None
TARGET-50-PALFME	Male	White	Hispanic or Latino	3703	Relapse	154	Dead	267	2001	2002	NWTS-5	II	8960/3	C649	FHWT	Infection
TARGET-50-PALFRD	Female	White	Hispanic or Latino	1785	Relapse	429	Alive	1420	2001	2013	NWTS-5	III	8960/3	C649	FHWT	None
TARGET-50-PALGAZ	Female	White	Hispanic or Latino	222	Relapse	152	Dead	422	2001	2003	NWTS-5	I	8960/3	C649	FHWT	Tumor
TARGET-50-PALGLU	Female	White	Hispanic or Latino	1275	Relapse	306	Dead	326	2001	2002	NWTS-5	III	8960/3	C649	FHWT	Tumor
TARGET-50-PALGVY	Female	White	Not Hispanic or Latino	1182	Relapse	370	Alive	1286	2001	2005	NWTS-5	III	8960/3	C649	FHWT	None
TARGET-50-PALJIP	Female	White	Not Hispanic or Latino	1789	Relapse	337	Dead	770	2002	2004	NWTS-5	II	8960/3	C649	FHWT	Tumor
TARGET-50-PALKCW	Male	White	Not Hispanic or Latino	1895	Relapse	399	Alive	1110	2002	2014	NWTS-5	II	8960/3	C649	FHWT	None
TARGET-50-PALKRS	Male	Black or African American	Not Hispanic or Latino	2003	Relapse	134	Dead	384	2002	2003	NWTS-5	III	8960/3	C649	FHWT	Tumor
TARGET-50-PALLCK	Female	White	Hispanic or Latino	994	Relapse	278	Dead	534	2002	2003	NWTS-5	III	8960/3	C649	DAWT	Tumor
TARGET-50-PALLFB	Male	White	Not Hispanic or Latino	2879	Progression	343	Dead	343	2002	2003	NWTS-5	III	8960/3	C649	DAWT	Tumor
