# Supplementary material for: Immune-related gene signature associates with immune landscape and predicts prognosis accurately in patients with Wilms tumour
Source: Front Immunol. 2022 Sep 12;13:920666. doi: 10.3389/fimmu.2022.920666 (PMC9510599; doi:10.3389/fimmu.2022.920666)
Supplement: Supplementary file 9 [file Table_3.xls]

Accession	Title	SampleType	Description	DataProcessing	PlatformRef	ChannelCount	Source	Organism	relapse	Stage	age
GSM778894	Favorable Histology Wilms Tumor (WT00-001)	RNA		Data were normalized using robust multi-array average (RMA) method. The normalized value of each probeset for each tumor is provided in the attached excel spreadsheet All Normalized Data.	GPL96	1	Pretreatment tumor tissue	Homo sapiens	No	III	66m
GSM778895	Favorable Histology Wilms Tumor (WT00-010)	RNA		Data were normalized using robust multi-array average (RMA) method. The normalized value of each probeset for each tumor is provided in the attached excel spreadsheet All Normalized Data.	GPL96	1	Pretreatment tumor tissue	Homo sapiens	No	II	08m
GSM778896	Favorable Histology Wilms Tumor (WT00-103)	RNA		Data were normalized using robust multi-array average (RMA) method. The normalized value of each probeset for each tumor is provided in the attached excel spreadsheet All Normalized Data.	GPL96	1	Pretreatment tumor tissue	Homo sapiens	No	III	120m
GSM778897	Favorable Histology Wilms Tumor (WT00-104)	RNA		Data were normalized using robust multi-array average (RMA) method. The normalized value of each probeset for each tumor is provided in the attached excel spreadsheet All Normalized Data.	GPL96	1	Pretreatment tumor tissue	Homo sapiens	Yes	IV	88m
GSM778898	Favorable Histology Wilms Tumor (WT00-105)	RNA		Data were normalized using robust multi-array average (RMA) method. The normalized value of each probeset for each tumor is provided in the attached excel spreadsheet All Normalized Data.	GPL96	1	Pretreatment tumor tissue	Homo sapiens	No	IV	46m
GSM778899	Favorable Histology Wilms Tumor (WT00-106)	RNA		Data were normalized using robust multi-array average (RMA) method. The normalized value of each probeset for each tumor is provided in the attached excel spreadsheet All Normalized Data.	GPL96	1	Pretreatment tumor tissue	Homo sapiens	Yes	I	10m
GSM778900	Favorable Histology Wilms Tumor (WT00-108)	RNA		Data were normalized using robust multi-array average (RMA) method. The normalized value of each probeset for each tumor is provided in the attached excel spreadsheet All Normalized Data.	GPL96	1	Pretreatment tumor tissue	Homo sapiens	No	III	52m
GSM778901	Favorable Histology Wilms Tumor (WT00-110)	RNA		Data were normalized using robust multi-array average (RMA) method. The normalized value of each probeset for each tumor is provided in the attached excel spreadsheet All Normalized Data.	GPL96	1	Pretreatment tumor tissue	Homo sapiens	No	I	57m
GSM778902	Favorable Histology Wilms Tumor (WT00-111)	RNA		Data were normalized using robust multi-array average (RMA) method. The normalized value of each probeset for each tumor is provided in the attached excel spreadsheet All Normalized Data.	GPL96	1	Pretreatment tumor tissue	Homo sapiens	Yes	II	35m
GSM778903	Favorable Histology Wilms Tumor (WT00-112)	RNA		Data were normalized using robust multi-array average (RMA) method. The normalized value of each probeset for each tumor is provided in the attached excel spreadsheet All Normalized Data.	GPL96	1	Pretreatment tumor tissue	Homo sapiens	No	III	39m
GSM778904	Favorable Histology Wilms Tumor (WT00-113)	RNA		Data were normalized using robust multi-array average (RMA) method. The normalized value of each probeset for each tumor is provided in the attached excel spreadsheet All Normalized Data.	GPL96	1	Pretreatment tumor tissue	Homo sapiens	No	III	09m
GSM778905	Favorable Histology Wilms Tumor (WT00-114)	RNA		Data were normalized using robust multi-array average (RMA) method. The normalized value of each probeset for each tumor is provided in the attached excel spreadsheet All Normalized Data.	GPL96	1	Pretreatment tumor tissue	Homo sapiens	Yes	II	69m
GSM778906	Favorable Histology Wilms Tumor (WT00-115)	RNA		Data were normalized using robust multi-array average (RMA) method. The normalized value of each probeset for each tumor is provided in the attached excel spreadsheet All Normalized Data.	GPL96	1	Pretreatment tumor tissue	Homo sapiens	No	III	55m
GSM778907	Favorable Histology Wilms Tumor (WT00-118)	RNA		Data were normalized using robust multi-array average (RMA) method. The normalized value of each probeset for each tumor is provided in the attached excel spreadsheet All Normalized Data.	GPL96	1	Pretreatment tumor tissue	Homo sapiens	No	II	64m
GSM778908	Favorable Histology Wilms Tumor (WT00-119)	RNA		Data were normalized using robust multi-array average (RMA) method. The normalized value of each probeset for each tumor is provided in the attached excel spreadsheet All Normalized Data.	GPL96	1	Pretreatment tumor tissue	Homo sapiens	No	II	47m
GSM778909	Favorable Histology Wilms Tumor (WT00-120)	RNA		Data were normalized using robust multi-array average (RMA) method. The normalized value of each probeset for each tumor is provided in the attached excel spreadsheet All Normalized Data.	GPL96	1	Pretreatment tumor tissue	Homo sapiens	Yes	III	100m
GSM778910	Favorable Histology Wilms Tumor (WT00-121)	RNA		Data were normalized using robust multi-array average (RMA) method. The normalized value of each probeset for each tumor is provided in the attached excel spreadsheet All Normalized Data.	GPL96	1	Pretreatment tumor tissue	Homo sapiens	Yes	IV	87m
GSM778911	Favorable Histology Wilms Tumor (WT00-122)	RNA		Data were normalized using robust multi-array average (RMA) method. The normalized value of each probeset for each tumor is provided in the attached excel spreadsheet All Normalized Data.	GPL96	1	Pretreatment tumor tissue	Homo sapiens	No	III	58m
GSM778912	Favorable Histology Wilms Tumor (WT00-123)	RNA		Data were normalized using robust multi-array average (RMA) method. The normalized value of each probeset for each tumor is provided in the attached excel spreadsheet All Normalized Data.	GPL96	1	Pretreatment tumor tissue	Homo sapiens	No	III	120m
GSM778913	Favorable Histology Wilms Tumor (WT00-124)	RNA		Data were normalized using robust multi-array average (RMA) method. The normalized value of each probeset for each tumor is provided in the attached excel spreadsheet All Normalized Data.	GPL96	1	Pretreatment tumor tissue	Homo sapiens	No	III	144m
GSM778914	Favorable Histology Wilms Tumor (WT00-127)	RNA		Data were normalized using robust multi-array average (RMA) method. The normalized value of each probeset for each tumor is provided in the attached excel spreadsheet All Normalized Data.	GPL96	1	Pretreatment tumor tissue	Homo sapiens	No	I	17m
GSM778915	Favorable Histology Wilms Tumor (WT00-128)	RNA		Data were normalized using robust multi-array average (RMA) method. The normalized value of each probeset for each tumor is provided in the attached excel spreadsheet All Normalized Data.	GPL96	1	Pretreatment tumor tissue	Homo sapiens	No	I	57m
GSM778916	Favorable Histology Wilms Tumor (WT00-129)	RNA		Data were normalized using robust multi-array average (RMA) method. The normalized value of each probeset for each tumor is provided in the attached excel spreadsheet All Normalized Data.	GPL96	1	Pretreatment tumor tissue	Homo sapiens	No	II	44m
GSM778917	Favorable Histology Wilms Tumor (WT00-013)	RNA		Data were normalized using robust multi-array average (RMA) method. The normalized value of each probeset for each tumor is provided in the attached excel spreadsheet All Normalized Data.	GPL96	1	Pretreatment tumor tissue	Homo sapiens	Yes	I	31m
GSM778918	Favorable Histology Wilms Tumor (WT00-130)	RNA		Data were normalized using robust multi-array average (RMA) method. The normalized value of each probeset for each tumor is provided in the attached excel spreadsheet All Normalized Data.	GPL96	1	Pretreatment tumor tissue	Homo sapiens	No	I	15m
GSM778919	Favorable Histology Wilms Tumor (WT00-131)	RNA		Data were normalized using robust multi-array average (RMA) method. The normalized value of each probeset for each tumor is provided in the attached excel spreadsheet All Normalized Data.	GPL96	1	Pretreatment tumor tissue	Homo sapiens	Yes	II	22m
GSM778920	Favorable Histology Wilms Tumor (WT00-133)	RNA		Data were normalized using robust multi-array average (RMA) method. The normalized value of each probeset for each tumor is provided in the attached excel spreadsheet All Normalized Data.	GPL96	1	Pretreatment tumor tissue	Homo sapiens	Yes	II	74m
GSM778921	Favorable Histology Wilms Tumor (WT00-135)	RNA		Data were normalized using robust multi-array average (RMA) method. The normalized value of each probeset for each tumor is provided in the attached excel spreadsheet All Normalized Data.	GPL96	1	Pretreatment tumor tissue	Homo sapiens	Yes	II	05m
GSM778922	Favorable Histology Wilms Tumor (WT00-136)	RNA		Data were normalized using robust multi-array average (RMA) method. The normalized value of each probeset for each tumor is provided in the attached excel spreadsheet All Normalized Data.	GPL96	1	Pretreatment tumor tissue	Homo sapiens	No	III	38m
GSM778923	Favorable Histology Wilms Tumor (WT00-139)	RNA		Data were normalized using robust multi-array average (RMA) method. The normalized value of each probeset for each tumor is provided in the attached excel spreadsheet All Normalized Data.	GPL96	1	Pretreatment tumor tissue	Homo sapiens	No	I	06m
GSM778924	Favorable Histology Wilms Tumor (WT00-140)	RNA		Data were normalized using robust multi-array average (RMA) method. The normalized value of each probeset for each tumor is provided in the attached excel spreadsheet All Normalized Data.	GPL96	1	Pretreatment tumor tissue	Homo sapiens	No	III	110m
GSM778925	Favorable Histology Wilms Tumor (WT00-141)	RNA		Data were normalized using robust multi-array average (RMA) method. The normalized value of each probeset for each tumor is provided in the attached excel spreadsheet All Normalized Data.	GPL96	1	Pretreatment tumor tissue	Homo sapiens	No	III	88m
GSM778926	Favorable Histology Wilms Tumor (WT00-142)	RNA		Data were normalized using robust multi-array average (RMA) method. The normalized value of each probeset for each tumor is provided in the attached excel spreadsheet All Normalized Data.	GPL96	1	Pretreatment tumor tissue	Homo sapiens	No	III	55m
GSM778927	Favorable Histology Wilms Tumor (WT00-144)	RNA		Data were normalized using robust multi-array average (RMA) method. The normalized value of each probeset for each tumor is provided in the attached excel spreadsheet All Normalized Data.	GPL96	1	Pretreatment tumor tissue	Homo sapiens	No	III	69m
GSM778928	Favorable Histology Wilms Tumor (WT00-145)	RNA		Data were normalized using robust multi-array average (RMA) method. The normalized value of each probeset for each tumor is provided in the attached excel spreadsheet All Normalized Data.	GPL96	1	Pretreatment tumor tissue	Homo sapiens	Yes	III	10m
GSM778929	Favorable Histology Wilms Tumor (WT00-146)	RNA		Data were normalized using robust multi-array average (RMA) method. The normalized value of each probeset for each tumor is provided in the attached excel spreadsheet All Normalized Data.	GPL96	1	Pretreatment tumor tissue	Homo sapiens	No	II	54m
GSM778930	Favorable Histology Wilms Tumor (WT00-147)	RNA		Data were normalized using robust multi-array average (RMA) method. The normalized value of each probeset for each tumor is provided in the attached excel spreadsheet All Normalized Data.	GPL96	1	Pretreatment tumor tissue	Homo sapiens	No	I	43m
GSM778931	Favorable Histology Wilms Tumor (WT00-149)	RNA		Data were normalized using robust multi-array average (RMA) method. The normalized value of each probeset for each tumor is provided in the attached excel spreadsheet All Normalized Data.	GPL96	1	Pretreatment tumor tissue	Homo sapiens	Yes	IV	33m
GSM778932	Favorable Histology Wilms Tumor (WT00-015)	RNA		Data were normalized using robust multi-array average (RMA) method. The normalized value of each probeset for each tumor is provided in the attached excel spreadsheet All Normalized Data.	GPL96	1	Pretreatment tumor tissue	Homo sapiens	No	I	03m
GSM778933	Favorable Histology Wilms Tumor (WT00-150)	RNA		Data were normalized using robust multi-array average (RMA) method. The normalized value of each probeset for each tumor is provided in the attached excel spreadsheet All Normalized Data.	GPL96	1	Pretreatment tumor tissue	Homo sapiens	No	II	37m
GSM778934	Favorable Histology Wilms Tumor (WT00-151)	RNA		Data were normalized using robust multi-array average (RMA) method. The normalized value of each probeset for each tumor is provided in the attached excel spreadsheet All Normalized Data.	GPL96	1	Pretreatment tumor tissue	Homo sapiens	No	I	15m
GSM778935	Favorable Histology Wilms Tumor (WT00-152)	RNA		Data were normalized using robust multi-array average (RMA) method. The normalized value of each probeset for each tumor is provided in the attached excel spreadsheet All Normalized Data.	GPL96	1	Pretreatment tumor tissue	Homo sapiens	No	II	70m
GSM778936	Favorable Histology Wilms Tumor (WT00-153)	RNA		Data were normalized using robust multi-array average (RMA) method. The normalized value of each probeset for each tumor is provided in the attached excel spreadsheet All Normalized Data.	GPL96	1	Pretreatment tumor tissue	Homo sapiens	No	I	15m
GSM778937	Favorable Histology Wilms Tumor (WT00-154)	RNA		Data were normalized using robust multi-array average (RMA) method. The normalized value of each probeset for each tumor is provided in the attached excel spreadsheet All Normalized Data.	GPL96	1	Pretreatment tumor tissue	Homo sapiens	Yes	II	62m
GSM778938	Favorable Histology Wilms Tumor (WT00-155)	RNA		Data were normalized using robust multi-array average (RMA) method. The normalized value of each probeset for each tumor is provided in the attached excel spreadsheet All Normalized Data.	GPL96	1	Pretreatment tumor tissue	Homo sapiens	No	I	30m
GSM778939	Favorable Histology Wilms Tumor (WT00-156)	RNA		Data were normalized using robust multi-array average (RMA) method. The normalized value of each probeset for each tumor is provided in the attached excel spreadsheet All Normalized Data.	GPL96	1	Pretreatment tumor tissue	Homo sapiens	No	II	09m
GSM778940	Favorable Histology Wilms Tumor (WT00-158)	RNA		Data were normalized using robust multi-array average (RMA) method. The normalized value of each probeset for each tumor is provided in the attached excel spreadsheet All Normalized Data.	GPL96	1	Pretreatment tumor tissue	Homo sapiens	No	II	30m
GSM778941	Favorable Histology Wilms Tumor (WT00-016)	RNA		Data were normalized using robust multi-array average (RMA) method. The normalized value of each probeset for each tumor is provided in the attached excel spreadsheet All Normalized Data.	GPL96	1	Pretreatment tumor tissue	Homo sapiens	No	I	58 m
GSM778942	Favorable Histology Wilms Tumor (WT00-160)	RNA		Data were normalized using robust multi-array average (RMA) method. The normalized value of each probeset for each tumor is provided in the attached excel spreadsheet All Normalized Data.	GPL96	1	Pretreatment tumor tissue	Homo sapiens	No	I	09m
GSM778943	Favorable Histology Wilms Tumor (WT00-163)	RNA		Data were normalized using robust multi-array average (RMA) method. The normalized value of each probeset for each tumor is provided in the attached excel spreadsheet All Normalized Data.	GPL96	1	Pretreatment tumor tissue	Homo sapiens	No	V	27m
GSM778944	Favorable Histology Wilms Tumor (WT00-166)	RNA		Data were normalized using robust multi-array average (RMA) method. The normalized value of each probeset for each tumor is provided in the attached excel spreadsheet All Normalized Data.	GPL96	1	Pretreatment tumor tissue	Homo sapiens	No	I	37m
GSM778945	Favorable Histology Wilms Tumor (WT00-167)	RNA		Data were normalized using robust multi-array average (RMA) method. The normalized value of each probeset for each tumor is provided in the attached excel spreadsheet All Normalized Data.	GPL96	1	Pretreatment tumor tissue	Homo sapiens	No	II	91m
GSM778946	Favorable Histology Wilms Tumor (WT00-168)	RNA		Data were normalized using robust multi-array average (RMA) method. The normalized value of each probeset for each tumor is provided in the attached excel spreadsheet All Normalized Data.	GPL96	1	Pretreatment tumor tissue	Homo sapiens	Yes	IV	37m
GSM778947	Favorable Histology Wilms Tumor (WT00-170)	RNA		Data were normalized using robust multi-array average (RMA) method. The normalized value of each probeset for each tumor is provided in the attached excel spreadsheet All Normalized Data.	GPL96	1	Pretreatment tumor tissue	Homo sapiens	No	III	58m
GSM778948	Favorable Histology Wilms Tumor (WT00-171)	RNA		Data were normalized using robust multi-array average (RMA) method. The normalized value of each probeset for each tumor is provided in the attached excel spreadsheet All Normalized Data.	GPL96	1	Pretreatment tumor tissue	Homo sapiens	No	II	43m
GSM778949	Favorable Histology Wilms Tumor (WT00-172)	RNA		Data were normalized using robust multi-array average (RMA) method. The normalized value of each probeset for each tumor is provided in the attached excel spreadsheet All Normalized Data.	GPL96	1	Pretreatment tumor tissue	Homo sapiens	No	II	38m
GSM778950	Favorable Histology Wilms Tumor (WT00-173)	RNA		Data were normalized using robust multi-array average (RMA) method. The normalized value of each probeset for each tumor is provided in the attached excel spreadsheet All Normalized Data.	GPL96	1	Pretreatment tumor tissue	Homo sapiens	No	I	39m
GSM778951	Favorable Histology Wilms Tumor (WT00-175)	RNA		Data were normalized using robust multi-array average (RMA) method. The normalized value of each probeset for each tumor is provided in the attached excel spreadsheet All Normalized Data.	GPL96	1	Pretreatment tumor tissue	Homo sapiens	No	I	14m
GSM778952	Favorable Histology Wilms Tumor (WT00-177)	RNA		Data were normalized using robust multi-array average (RMA) method. The normalized value of each probeset for each tumor is provided in the attached excel spreadsheet All Normalized Data.	GPL96	1	Pretreatment tumor tissue	Homo sapiens	No	I	13m
GSM778953	Favorable Histology Wilms Tumor (WT00-178)	RNA		Data were normalized using robust multi-array average (RMA) method. The normalized value of each probeset for each tumor is provided in the attached excel spreadsheet All Normalized Data.	GPL96	1	Pretreatment tumor tissue	Homo sapiens	No	I	06m
GSM778954	Favorable Histology Wilms Tumor (WT00-179)	RNA		Data were normalized using robust multi-array average (RMA) method. The normalized value of each probeset for each tumor is provided in the attached excel spreadsheet All Normalized Data.	GPL96	1	Pretreatment tumor tissue	Homo sapiens	No	I	20m
GSM778955	Favorable Histology Wilms Tumor (WT00-018)	RNA		Data were normalized using robust multi-array average (RMA) method. The normalized value of each probeset for each tumor is provided in the attached excel spreadsheet All Normalized Data.	GPL96	1	Pretreatment tumor tissue	Homo sapiens	No	II	56m
GSM778956	Favorable Histology Wilms Tumor (WT00-180)	RNA		Data were normalized using robust multi-array average (RMA) method. The normalized value of each probeset for each tumor is provided in the attached excel spreadsheet All Normalized Data.	GPL96	1	Pretreatment tumor tissue	Homo sapiens	Yes	IV	55m
GSM778957	Favorable Histology Wilms Tumor (WT00-183)	RNA		Data were normalized using robust multi-array average (RMA) method. The normalized value of each probeset for each tumor is provided in the attached excel spreadsheet All Normalized Data.	GPL96	1	Pretreatment tumor tissue	Homo sapiens	No	IV	77m
GSM778958	Favorable Histology Wilms Tumor (WT00-184)	RNA		Data were normalized using robust multi-array average (RMA) method. The normalized value of each probeset for each tumor is provided in the attached excel spreadsheet All Normalized Data.	GPL96	1	Pretreatment tumor tissue	Homo sapiens	Yes	III	41m
GSM778959	Favorable Histology Wilms Tumor (WT00-185)	RNA		Data were normalized using robust multi-array average (RMA) method. The normalized value of each probeset for each tumor is provided in the attached excel spreadsheet All Normalized Data.	GPL96	1	Pretreatment tumor tissue	Homo sapiens	No	I	07m
GSM778960	Favorable Histology Wilms Tumor (WT00-186)	RNA		Data were normalized using robust multi-array average (RMA) method. The normalized value of each probeset for each tumor is provided in the attached excel spreadsheet All Normalized Data.	GPL96	1	Pretreatment tumor tissue	Homo sapiens	Yes	I	20m
GSM778961	Favorable Histology Wilms Tumor (WT00-187)	RNA		Data were normalized using robust multi-array average (RMA) method. The normalized value of each probeset for each tumor is provided in the attached excel spreadsheet All Normalized Data.	GPL96	1	Pretreatment tumor tissue	Homo sapiens	No	IV	72m
GSM778962	Favorable Histology Wilms Tumor (WT00-188)	RNA		Data were normalized using robust multi-array average (RMA) method. The normalized value of each probeset for each tumor is provided in the attached excel spreadsheet All Normalized Data.	GPL96	1	Pretreatment tumor tissue	Homo sapiens	No	I	21m
GSM778963	Favorable Histology Wilms Tumor (WT00-189)	RNA		Data were normalized using robust multi-array average (RMA) method. The normalized value of each probeset for each tumor is provided in the attached excel spreadsheet All Normalized Data.	GPL96	1	Pretreatment tumor tissue	Homo sapiens	No	III	10m
GSM778964	Favorable Histology Wilms Tumor (WT00-019)	RNA		Data were normalized using robust multi-array average (RMA) method. The normalized value of each probeset for each tumor is provided in the attached excel spreadsheet All Normalized Data.	GPL96	1	Pretreatment tumor tissue	Homo sapiens	No	II	07m
GSM778965	Favorable Histology Wilms Tumor (WT00-190)	RNA		Data were normalized using robust multi-array average (RMA) method. The normalized value of each probeset for each tumor is provided in the attached excel spreadsheet All Normalized Data.	GPL96	1	Pretreatment tumor tissue	Homo sapiens	Yes	II	73m
GSM778966	Favorable Histology Wilms Tumor (WT00-191)	RNA		Data were normalized using robust multi-array average (RMA) method. The normalized value of each probeset for each tumor is provided in the attached excel spreadsheet All Normalized Data.	GPL96	1	Pretreatment tumor tissue	Homo sapiens	No	I	30m
GSM778967	Favorable Histology Wilms Tumor (WT00-192)	RNA		Data were normalized using robust multi-array average (RMA) method. The normalized value of each probeset for each tumor is provided in the attached excel spreadsheet All Normalized Data.	GPL96	1	Pretreatment tumor tissue	Homo sapiens	No	III	36m
GSM778968	Favorable Histology Wilms Tumor (WT00-193)	RNA		Data were normalized using robust multi-array average (RMA) method. The normalized value of each probeset for each tumor is provided in the attached excel spreadsheet All Normalized Data.	GPL96	1	Pretreatment tumor tissue	Homo sapiens	No	II	111m
GSM778969	Favorable Histology Wilms Tumor (WT00-195)	RNA		Data were normalized using robust multi-array average (RMA) method. The normalized value of each probeset for each tumor is provided in the attached excel spreadsheet All Normalized Data.	GPL96	1	Pretreatment tumor tissue	Homo sapiens	Yes	II	47m
GSM778970	Favorable Histology Wilms Tumor (WT00-196)	RNA		Data were normalized using robust multi-array average (RMA) method. The normalized value of each probeset for each tumor is provided in the attached excel spreadsheet All Normalized Data.	GPL96	1	Pretreatment tumor tissue	Homo sapiens	No	I	03m
GSM778971	Favorable Histology Wilms Tumor (WT00-198)	RNA		Data were normalized using robust multi-array average (RMA) method. The normalized value of each probeset for each tumor is provided in the attached excel spreadsheet All Normalized Data.	GPL96	1	Pretreatment tumor tissue	Homo sapiens	Yes	IV	64m
GSM778972	Favorable Histology Wilms Tumor (WT00-002)	RNA		Data were normalized using robust multi-array average (RMA) method. The normalized value of each probeset for each tumor is provided in the attached excel spreadsheet All Normalized Data.	GPL96	1	Pretreatment tumor tissue	Homo sapiens	No	I	18m
GSM778973	Favorable Histology Wilms Tumor (WT00-020)	RNA		Data were normalized using robust multi-array average (RMA) method. The normalized value of each probeset for each tumor is provided in the attached excel spreadsheet All Normalized Data.	GPL96	1	Pretreatment tumor tissue	Homo sapiens	No	II	65m
GSM778974	Favorable Histology Wilms Tumor (WT00-203)	RNA		Data were normalized using robust multi-array average (RMA) method. The normalized value of each probeset for each tumor is provided in the attached excel spreadsheet All Normalized Data.	GPL96	1	Pretreatment tumor tissue	Homo sapiens	No	II	22m
GSM778975	Favorable Histology Wilms Tumor (WT00-204)	RNA		Data were normalized using robust multi-array average (RMA) method. The normalized value of each probeset for each tumor is provided in the attached excel spreadsheet All Normalized Data.	GPL96	1	Pretreatment tumor tissue	Homo sapiens	Yes	IV	73m
GSM778976	Favorable Histology Wilms Tumor (WT00-205)	RNA		Data were normalized using robust multi-array average (RMA) method. The normalized value of each probeset for each tumor is provided in the attached excel spreadsheet All Normalized Data.	GPL96	1	Pretreatment tumor tissue	Homo sapiens	No	I	44m
GSM778977	Favorable Histology Wilms Tumor (WT00-206)	RNA		Data were normalized using robust multi-array average (RMA) method. The normalized value of each probeset for each tumor is provided in the attached excel spreadsheet All Normalized Data.	GPL96	1	Pretreatment tumor tissue	Homo sapiens	Yes	III	65m
GSM778978	Favorable Histology Wilms Tumor (WT00-207)	RNA		Data were normalized using robust multi-array average (RMA) method. The normalized value of each probeset for each tumor is provided in the attached excel spreadsheet All Normalized Data.	GPL96	1	Pretreatment tumor tissue	Homo sapiens	Yes	II	62m
GSM778979	Favorable Histology Wilms Tumor (WT00-209)	RNA		Data were normalized using robust multi-array average (RMA) method. The normalized value of each probeset for each tumor is provided in the attached excel spreadsheet All Normalized Data.	GPL96	1	Pretreatment tumor tissue	Homo sapiens	No	III	35m
GSM778980	Favorable Histology Wilms Tumor (WT00-021)	RNA		Data were normalized using robust multi-array average (RMA) method. The normalized value of each probeset for each tumor is provided in the attached excel spreadsheet All Normalized Data.	GPL96	1	Pretreatment tumor tissue	Homo sapiens	No	II	17m
GSM778981	Favorable Histology Wilms Tumor (WT00-210)	RNA		Data were normalized using robust multi-array average (RMA) method. The normalized value of each probeset for each tumor is provided in the attached excel spreadsheet All Normalized Data.	GPL96	1	Pretreatment tumor tissue	Homo sapiens	No	II	33m
GSM778982	Favorable Histology Wilms Tumor (WT00-211)	RNA		Data were normalized using robust multi-array average (RMA) method. The normalized value of each probeset for each tumor is provided in the attached excel spreadsheet All Normalized Data.	GPL96	1	Pretreatment tumor tissue	Homo sapiens	No	V	63m
GSM778983	Favorable Histology Wilms Tumor (WT00-212)	RNA		Data were normalized using robust multi-array average (RMA) method. The normalized value of each probeset for each tumor is provided in the attached excel spreadsheet All Normalized Data.	GPL96	1	Pretreatment tumor tissue	Homo sapiens	No	III	65m
GSM778984	Favorable Histology Wilms Tumor (WT00-213)	RNA		Data were normalized using robust multi-array average (RMA) method. The normalized value of each probeset for each tumor is provided in the attached excel spreadsheet All Normalized Data.	GPL96	1	Pretreatment tumor tissue	Homo sapiens	No	III	31m
GSM778985	Favorable Histology Wilms Tumor (WT00-214)	RNA		Data were normalized using robust multi-array average (RMA) method. The normalized value of each probeset for each tumor is provided in the attached excel spreadsheet All Normalized Data.	GPL96	1	Pretreatment tumor tissue	Homo sapiens	No	II	0.2m (6d)
GSM778986	Favorable Histology Wilms Tumor (WT00-215)	RNA		Data were normalized using robust multi-array average (RMA) method. The normalized value of each probeset for each tumor is provided in the attached excel spreadsheet All Normalized Data.	GPL96	1	Pretreatment tumor tissue	Homo sapiens	No	I	74m
GSM778987	Favorable Histology Wilms Tumor (WT00-216)	RNA		Data were normalized using robust multi-array average (RMA) method. The normalized value of each probeset for each tumor is provided in the attached excel spreadsheet All Normalized Data.	GPL96	1	Pretreatment tumor tissue	Homo sapiens	No	II	20m
GSM778988	Favorable Histology Wilms Tumor (WT00-219)	RNA		Data were normalized using robust multi-array average (RMA) method. The normalized value of each probeset for each tumor is provided in the attached excel spreadsheet All Normalized Data.	GPL96	1	Pretreatment tumor tissue	Homo sapiens	No	III	115m
GSM778989	Favorable Histology Wilms Tumor (WT00-022)	RNA		Data were normalized using robust multi-array average (RMA) method. The normalized value of each probeset for each tumor is provided in the attached excel spreadsheet All Normalized Data.	GPL96	1	Pretreatment tumor tissue	Homo sapiens	No	III	26m
GSM778990	Favorable Histology Wilms Tumor (WT00-220)	RNA		Data were normalized using robust multi-array average (RMA) method. The normalized value of each probeset for each tumor is provided in the attached excel spreadsheet All Normalized Data.	GPL96	1	Pretreatment tumor tissue	Homo sapiens	No	II	36m
GSM778991	Favorable Histology Wilms Tumor (WT00-222)	RNA		Data were normalized using robust multi-array average (RMA) method. The normalized value of each probeset for each tumor is provided in the attached excel spreadsheet All Normalized Data.	GPL96	1	Pretreatment tumor tissue	Homo sapiens	No	II	100m
GSM778992	Favorable Histology Wilms Tumor (WT00-223)	RNA		Data were normalized using robust multi-array average (RMA) method. The normalized value of each probeset for each tumor is provided in the attached excel spreadsheet All Normalized Data.	GPL96	1	Pretreatment tumor tissue	Homo sapiens	No	III	59m
GSM778993	Favorable Histology Wilms Tumor (WT00-224)	RNA		Data were normalized using robust multi-array average (RMA) method. The normalized value of each probeset for each tumor is provided in the attached excel spreadsheet All Normalized Data.	GPL96	1	Pretreatment tumor tissue	Homo sapiens	No	III	22m
GSM778994	Favorable Histology Wilms Tumor (WT00-225)	RNA		Data were normalized using robust multi-array average (RMA) method. The normalized value of each probeset for each tumor is provided in the attached excel spreadsheet All Normalized Data.	GPL96	1	Pretreatment tumor tissue	Homo sapiens	No	IV	22m
GSM778995	Favorable Histology Wilms Tumor (WT00-227)	RNA		Data were normalized using robust multi-array average (RMA) method. The normalized value of each probeset for each tumor is provided in the attached excel spreadsheet All Normalized Data.	GPL96	1	Pretreatment tumor tissue	Homo sapiens	No	III	29m
GSM778996	Favorable Histology Wilms Tumor (WT00-229)	RNA		Data were normalized using robust multi-array average (RMA) method. The normalized value of each probeset for each tumor is provided in the attached excel spreadsheet All Normalized Data.	GPL96	1	Pretreatment tumor tissue	Homo sapiens	Yes	III	82m
GSM778997	Favorable Histology Wilms Tumor (WT00-023)	RNA		Data were normalized using robust multi-array average (RMA) method. The normalized value of each probeset for each tumor is provided in the attached excel spreadsheet All Normalized Data.	GPL96	1	Pretreatment tumor tissue	Homo sapiens	No	I	11m
GSM778998	Favorable Histology Wilms Tumor (WT00-230)	RNA		Data were normalized using robust multi-array average (RMA) method. The normalized value of each probeset for each tumor is provided in the attached excel spreadsheet All Normalized Data.	GPL96	1	Pretreatment tumor tissue	Homo sapiens	No	IV	34m
GSM778999	Favorable Histology Wilms Tumor (WT00-231)	RNA		Data were normalized using robust multi-array average (RMA) method. The normalized value of each probeset for each tumor is provided in the attached excel spreadsheet All Normalized Data.	GPL96	1	Pretreatment tumor tissue	Homo sapiens	Yes	IV	48m
GSM779000	Favorable Histology Wilms Tumor (WT00-232)	RNA		Data were normalized using robust multi-array average (RMA) method. The normalized value of each probeset for each tumor is provided in the attached excel spreadsheet All Normalized Data.	GPL96	1	Pretreatment tumor tissue	Homo sapiens	No	I	12m
GSM779001	Favorable Histology Wilms Tumor (WT00-234)	RNA		Data were normalized using robust multi-array average (RMA) method. The normalized value of each probeset for each tumor is provided in the attached excel spreadsheet All Normalized Data.	GPL96	1	Pretreatment tumor tissue	Homo sapiens	Yes	IV	33m
GSM779002	Favorable Histology Wilms Tumor (WT00-236)	RNA		Data were normalized using robust multi-array average (RMA) method. The normalized value of each probeset for each tumor is provided in the attached excel spreadsheet All Normalized Data.	GPL96	1	Pretreatment tumor tissue	Homo sapiens	No	II	85m
GSM779003	Favorable Histology Wilms Tumor (WT00-237)	RNA		Data were normalized using robust multi-array average (RMA) method. The normalized value of each probeset for each tumor is provided in the attached excel spreadsheet All Normalized Data.	GPL96	1	Pretreatment tumor tissue	Homo sapiens	No	III	11m
GSM779004	Favorable Histology Wilms Tumor (WT00-238)	RNA		Data were normalized using robust multi-array average (RMA) method. The normalized value of each probeset for each tumor is provided in the attached excel spreadsheet All Normalized Data.	GPL96	1	Pretreatment tumor tissue	Homo sapiens	No	I	96m
GSM779005	Favorable Histology Wilms Tumor (WT00-240)	RNA		Data were normalized using robust multi-array average (RMA) method. The normalized value of each probeset for each tumor is provided in the attached excel spreadsheet All Normalized Data.	GPL96	1	Pretreatment tumor tissue	Homo sapiens	Yes	II	71m
GSM779006	Favorable Histology Wilms Tumor (WT00-242)	RNA		Data were normalized using robust multi-array average (RMA) method. The normalized value of each probeset for each tumor is provided in the attached excel spreadsheet All Normalized Data.	GPL96	1	Pretreatment tumor tissue	Homo sapiens	No	II	73m
GSM779007	Favorable Histology Wilms Tumor (WT00-243)	RNA		Data were normalized using robust multi-array average (RMA) method. The normalized value of each probeset for each tumor is provided in the attached excel spreadsheet All Normalized Data.	GPL96	1	Pretreatment tumor tissue	Homo sapiens	No	I	24m
GSM779008	Favorable Histology Wilms Tumor (WT00-244)	RNA		Data were normalized using robust multi-array average (RMA) method. The normalized value of each probeset for each tumor is provided in the attached excel spreadsheet All Normalized Data.	GPL96	1	Pretreatment tumor tissue	Homo sapiens	No	III	12m
GSM779009	Favorable Histology Wilms Tumor (WT00-245)	RNA		Data were normalized using robust multi-array average (RMA) method. The normalized value of each probeset for each tumor is provided in the attached excel spreadsheet All Normalized Data.	GPL96	1	Pretreatment tumor tissue	Homo sapiens	Yes	III	120m
GSM779010	Favorable Histology Wilms Tumor (WT00-246)	RNA		Data were normalized using robust multi-array average (RMA) method. The normalized value of each probeset for each tumor is provided in the attached excel spreadsheet All Normalized Data.	GPL96	1	Pretreatment tumor tissue	Homo sapiens	No	I	13m
GSM779011	Favorable Histology Wilms Tumor (WT00-247)	RNA		Data were normalized using robust multi-array average (RMA) method. The normalized value of each probeset for each tumor is provided in the attached excel spreadsheet All Normalized Data.	GPL96	1	Pretreatment tumor tissue	Homo sapiens	Yes	I	07m
GSM779012	Favorable Histology Wilms Tumor (WT00-248)	RNA		Data were normalized using robust multi-array average (RMA) method. The normalized value of each probeset for each tumor is provided in the attached excel spreadsheet All Normalized Data.	GPL96	1	Pretreatment tumor tissue	Homo sapiens	No	III	48m
GSM779013	Favorable Histology Wilms Tumor (WT00-249)	RNA		Data were normalized using robust multi-array average (RMA) method. The normalized value of each probeset for each tumor is provided in the attached excel spreadsheet All Normalized Data.	GPL96	1	Pretreatment tumor tissue	Homo sapiens	No	III	53m
GSM779014	Favorable Histology Wilms Tumor (WT00-250)	RNA		Data were normalized using robust multi-array average (RMA) method. The normalized value of each probeset for each tumor is provided in the attached excel spreadsheet All Normalized Data.	GPL96	1	Pretreatment tumor tissue	Homo sapiens	No	III	51m
GSM779015	Favorable Histology Wilms Tumor (WT00-251)	RNA		Data were normalized using robust multi-array average (RMA) method. The normalized value of each probeset for each tumor is provided in the attached excel spreadsheet All Normalized Data.	GPL96	1	Pretreatment tumor tissue	Homo sapiens	Yes	I	28m
GSM779016	Favorable Histology Wilms Tumor (WT00-252)	RNA		Data were normalized using robust multi-array average (RMA) method. The normalized value of each probeset for each tumor is provided in the attached excel spreadsheet All Normalized Data.	GPL96	1	Pretreatment tumor tissue	Homo sapiens	No	III	50m
GSM779017	Favorable Histology Wilms Tumor (WT00-253)	RNA		Data were normalized using robust multi-array average (RMA) method. The normalized value of each probeset for each tumor is provided in the attached excel spreadsheet All Normalized Data.	GPL96	1	Pretreatment tumor tissue	Homo sapiens	Yes	II	63m
GSM779018	Favorable Histology Wilms Tumor (WT00-254)	RNA		Data were normalized using robust multi-array average (RMA) method. The normalized value of each probeset for each tumor is provided in the attached excel spreadsheet All Normalized Data.	GPL96	1	Pretreatment tumor tissue	Homo sapiens	No	III	35m
GSM779019	Favorable Histology Wilms Tumor (WT00-255)	RNA		Data were normalized using robust multi-array average (RMA) method. The normalized value of each probeset for each tumor is provided in the attached excel spreadsheet All Normalized Data.	GPL96	1	Pretreatment tumor tissue	Homo sapiens	Yes	V	48m
GSM779020	Favorable Histology Wilms Tumor (WT00-259)	RNA		Data were normalized using robust multi-array average (RMA) method. The normalized value of each probeset for each tumor is provided in the attached excel spreadsheet All Normalized Data.	GPL96	1	Pretreatment tumor tissue	Homo sapiens	No	II	37m
GSM779021	Favorable Histology Wilms Tumor (WT00-026)	RNA		Data were normalized using robust multi-array average (RMA) method. The normalized value of each probeset for each tumor is provided in the attached excel spreadsheet All Normalized Data.	GPL96	1	Pretreatment tumor tissue	Homo sapiens	Yes	I	08m
GSM779022	Favorable Histology Wilms Tumor (WT00-261)	RNA		Data were normalized using robust multi-array average (RMA) method. The normalized value of each probeset for each tumor is provided in the attached excel spreadsheet All Normalized Data.	GPL96	1	Pretreatment tumor tissue	Homo sapiens	No	II	38m
GSM779023	Favorable Histology Wilms Tumor (WT00-262)	RNA		Data were normalized using robust multi-array average (RMA) method. The normalized value of each probeset for each tumor is provided in the attached excel spreadsheet All Normalized Data.	GPL96	1	Pretreatment tumor tissue	Homo sapiens	No	III	54m
GSM779024	Favorable Histology Wilms Tumor (WT00-263)	RNA		Data were normalized using robust multi-array average (RMA) method. The normalized value of each probeset for each tumor is provided in the attached excel spreadsheet All Normalized Data.	GPL96	1	Pretreatment tumor tissue	Homo sapiens	No	I	12m
GSM779025	Favorable Histology Wilms Tumor (WT00-264)	RNA		Data were normalized using robust multi-array average (RMA) method. The normalized value of each probeset for each tumor is provided in the attached excel spreadsheet All Normalized Data.	GPL96	1	Pretreatment tumor tissue	Homo sapiens	No	I	41m
GSM779026	Favorable Histology Wilms Tumor (WT00-265)	RNA		Data were normalized using robust multi-array average (RMA) method. The normalized value of each probeset for each tumor is provided in the attached excel spreadsheet All Normalized Data.	GPL96	1	Pretreatment tumor tissue	Homo sapiens	No	I	18m
GSM779027	Favorable Histology Wilms Tumor (WT00-266)	RNA		Data were normalized using robust multi-array average (RMA) method. The normalized value of each probeset for each tumor is provided in the attached excel spreadsheet All Normalized Data.	GPL96	1	Pretreatment tumor tissue	Homo sapiens	No	III	66m
GSM779028	Favorable Histology Wilms Tumor (WT00-267)	RNA		Data were normalized using robust multi-array average (RMA) method. The normalized value of each probeset for each tumor is provided in the attached excel spreadsheet All Normalized Data.	GPL96	1	Pretreatment tumor tissue	Homo sapiens	No	III	42m
GSM779029	Favorable Histology Wilms Tumor (WT00-268)	RNA		Data were normalized using robust multi-array average (RMA) method. The normalized value of each probeset for each tumor is provided in the attached excel spreadsheet All Normalized Data.	GPL96	1	Pretreatment tumor tissue	Homo sapiens	No	III	61m
GSM779030	Favorable Histology Wilms Tumor (WT00-269)	RNA		Data were normalized using robust multi-array average (RMA) method. The normalized value of each probeset for each tumor is provided in the attached excel spreadsheet All Normalized Data.	GPL96	1	Pretreatment tumor tissue	Homo sapiens	No	I	10m
GSM779031	Favorable Histology Wilms Tumor (WT00-027)	RNA		Data were normalized using robust multi-array average (RMA) method. The normalized value of each probeset for each tumor is provided in the attached excel spreadsheet All Normalized Data.	GPL96	1	Pretreatment tumor tissue	Homo sapiens	No	II	05m
GSM779032	Favorable Histology Wilms Tumor (WT00-270)	RNA		Data were normalized using robust multi-array average (RMA) method. The normalized value of each probeset for each tumor is provided in the attached excel spreadsheet All Normalized Data.	GPL96	1	Pretreatment tumor tissue	Homo sapiens	No	I	14m
GSM779033	Favorable Histology Wilms Tumor (WT00-271)	RNA		Data were normalized using robust multi-array average (RMA) method. The normalized value of each probeset for each tumor is provided in the attached excel spreadsheet All Normalized Data.	GPL96	1	Pretreatment tumor tissue	Homo sapiens	No	I	17m
GSM779034	Favorable Histology Wilms Tumor (WT00-272)	RNA		Data were normalized using robust multi-array average (RMA) method. The normalized value of each probeset for each tumor is provided in the attached excel spreadsheet All Normalized Data.	GPL96	1	Pretreatment tumor tissue	Homo sapiens	No	II	29m
GSM779035	Favorable Histology Wilms Tumor (WT00-273)	RNA		Data were normalized using robust multi-array average (RMA) method. The normalized value of each probeset for each tumor is provided in the attached excel spreadsheet All Normalized Data.	GPL96	1	Pretreatment tumor tissue	Homo sapiens	Yes	II	75m
GSM779036	Favorable Histology Wilms Tumor (WT00-275)	RNA		Data were normalized using robust multi-array average (RMA) method. The normalized value of each probeset for each tumor is provided in the attached excel spreadsheet All Normalized Data.	GPL96	1	Pretreatment tumor tissue	Homo sapiens	No	IV	09m
GSM779037	Favorable Histology Wilms Tumor (WT00-276)	RNA		Data were normalized using robust multi-array average (RMA) method. The normalized value of each probeset for each tumor is provided in the attached excel spreadsheet All Normalized Data.	GPL96	1	Pretreatment tumor tissue	Homo sapiens	No	I	20m
GSM779038	Favorable Histology Wilms Tumor (WT00-277)	RNA		Data were normalized using robust multi-array average (RMA) method. The normalized value of each probeset for each tumor is provided in the attached excel spreadsheet All Normalized Data.	GPL96	1	Pretreatment tumor tissue	Homo sapiens	Yes	III	120m
GSM779039	Favorable Histology Wilms Tumor (WT00-278)	RNA		Data were normalized using robust multi-array average (RMA) method. The normalized value of each probeset for each tumor is provided in the attached excel spreadsheet All Normalized Data.	GPL96	1	Pretreatment tumor tissue	Homo sapiens	No	II	44m
GSM779040	Favorable Histology Wilms Tumor (WT00-283)	RNA		Data were normalized using robust multi-array average (RMA) method. The normalized value of each probeset for each tumor is provided in the attached excel spreadsheet All Normalized Data.	GPL96	1	Pretreatment tumor tissue	Homo sapiens	Yes	III	56m
GSM779041	Favorable Histology Wilms Tumor (WT00-285)	RNA		Data were normalized using robust multi-array average (RMA) method. The normalized value of each probeset for each tumor is provided in the attached excel spreadsheet All Normalized Data.	GPL96	1	Pretreatment tumor tissue	Homo sapiens	No	III	57m
GSM779042	Favorable Histology Wilms Tumor (WT00-286)	RNA		Data were normalized using robust multi-array average (RMA) method. The normalized value of each probeset for each tumor is provided in the attached excel spreadsheet All Normalized Data.	GPL96	1	Pretreatment tumor tissue	Homo sapiens	No	II	67m
GSM779043	Favorable Histology Wilms Tumor (WT00-288)	RNA		Data were normalized using robust multi-array average (RMA) method. The normalized value of each probeset for each tumor is provided in the attached excel spreadsheet All Normalized Data.	GPL96	1	Pretreatment tumor tissue	Homo sapiens	No	II	08m
GSM779044	Favorable Histology Wilms Tumor (WT00-289)	RNA		Data were normalized using robust multi-array average (RMA) method. The normalized value of each probeset for each tumor is provided in the attached excel spreadsheet All Normalized Data.	GPL96	1	Pretreatment tumor tissue	Homo sapiens	No	II	33m
GSM779045	Favorable Histology Wilms Tumor (WT00-029)	RNA		Data were normalized using robust multi-array average (RMA) method. The normalized value of each probeset for each tumor is provided in the attached excel spreadsheet All Normalized Data.	GPL96	1	Pretreatment tumor tissue	Homo sapiens	No	III	75m
GSM779046	Favorable Histology Wilms Tumor (WT00-290)	RNA		Data were normalized using robust multi-array average (RMA) method. The normalized value of each probeset for each tumor is provided in the attached excel spreadsheet All Normalized Data.	GPL96	1	Pretreatment tumor tissue	Homo sapiens	Yes	II	27m
GSM779047	Favorable Histology Wilms Tumor (WT00-291)	RNA		Data were normalized using robust multi-array average (RMA) method. The normalized value of each probeset for each tumor is provided in the attached excel spreadsheet All Normalized Data.	GPL96	1	Pretreatment tumor tissue	Homo sapiens	Yes	III	26m
GSM779048	Favorable Histology Wilms Tumor (WT00-292)	RNA		Data were normalized using robust multi-array average (RMA) method. The normalized value of each probeset for each tumor is provided in the attached excel spreadsheet All Normalized Data.	GPL96	1	Pretreatment tumor tissue	Homo sapiens	No	II	31m
GSM779049	Favorable Histology Wilms Tumor (WT00-294)	RNA		Data were normalized using robust multi-array average (RMA) method. The normalized value of each probeset for each tumor is provided in the attached excel spreadsheet All Normalized Data.	GPL96	1	Pretreatment tumor tissue	Homo sapiens	No	III	27m
GSM779050	Favorable Histology Wilms Tumor (WT00-297)	RNA		Data were normalized using robust multi-array average (RMA) method. The normalized value of each probeset for each tumor is provided in the attached excel spreadsheet All Normalized Data.	GPL96	1	Pretreatment tumor tissue	Homo sapiens	No	IV	39m
GSM779051	Favorable Histology Wilms Tumor (WT00-299)	RNA		Data were normalized using robust multi-array average (RMA) method. The normalized value of each probeset for each tumor is provided in the attached excel spreadsheet All Normalized Data.	GPL96	1	Pretreatment tumor tissue	Homo sapiens	Yes	II	35m
GSM779052	Favorable Histology Wilms Tumor (WT00-003)	RNA		Data were normalized using robust multi-array average (RMA) method. The normalized value of each probeset for each tumor is provided in the attached excel spreadsheet All Normalized Data.	GPL96	1	Pretreatment tumor tissue	Homo sapiens	No	IV	10m
GSM779053	Favorable Histology Wilms Tumor (WT00-030)	RNA		Data were normalized using robust multi-array average (RMA) method. The normalized value of each probeset for each tumor is provided in the attached excel spreadsheet All Normalized Data.	GPL96	1	Pretreatment tumor tissue	Homo sapiens	Yes	II	48m
GSM779054	Favorable Histology Wilms Tumor (WT00-300)	RNA		Data were normalized using robust multi-array average (RMA) method. The normalized value of each probeset for each tumor is provided in the attached excel spreadsheet All Normalized Data.	GPL96	1	Pretreatment tumor tissue	Homo sapiens	Yes	II	24m
GSM779055	Favorable Histology Wilms Tumor (WT00-301)	RNA		Data were normalized using robust multi-array average (RMA) method. The normalized value of each probeset for each tumor is provided in the attached excel spreadsheet All Normalized Data.	GPL96	1	Pretreatment tumor tissue	Homo sapiens	No	IV	58m
GSM779056	Favorable Histology Wilms Tumor (WT00-302)	RNA		Data were normalized using robust multi-array average (RMA) method. The normalized value of each probeset for each tumor is provided in the attached excel spreadsheet All Normalized Data.	GPL96	1	Pretreatment tumor tissue	Homo sapiens	Yes	II	58m
GSM779057	Favorable Histology Wilms Tumor (WT00-031)	RNA		Data were normalized using robust multi-array average (RMA) method. The normalized value of each probeset for each tumor is provided in the attached excel spreadsheet All Normalized Data.	GPL96	1	Pretreatment tumor tissue	Homo sapiens	No	I	71m
GSM779058	Favorable Histology Wilms Tumor (WT00-032)	RNA		Data were normalized using robust multi-array average (RMA) method. The normalized value of each probeset for each tumor is provided in the attached excel spreadsheet All Normalized Data.	GPL96	1	Pretreatment tumor tissue	Homo sapiens	No	III	15m
GSM779059	Favorable Histology Wilms Tumor (WT00-033)	RNA		Data were normalized using robust multi-array average (RMA) method. The normalized value of each probeset for each tumor is provided in the attached excel spreadsheet All Normalized Data.	GPL96	1	Pretreatment tumor tissue	Homo sapiens	No	I	15m
GSM779060	Favorable Histology Wilms Tumor (WT00-036)	RNA		Data were normalized using robust multi-array average (RMA) method. The normalized value of each probeset for each tumor is provided in the attached excel spreadsheet All Normalized Data.	GPL96	1	Pretreatment tumor tissue	Homo sapiens	No	III	37m
GSM779061	Favorable Histology Wilms Tumor (WT00-038)	RNA		Data were normalized using robust multi-array average (RMA) method. The normalized value of each probeset for each tumor is provided in the attached excel spreadsheet All Normalized Data.	GPL96	1	Pretreatment tumor tissue	Homo sapiens	No	I	21m
GSM779062	Favorable Histology Wilms Tumor (WT00-039)	RNA		Data were normalized using robust multi-array average (RMA) method. The normalized value of each probeset for each tumor is provided in the attached excel spreadsheet All Normalized Data.	GPL96	1	Pretreatment tumor tissue	Homo sapiens	Yes	III	67m
GSM779063	Favorable Histology Wilms Tumor (WT00-004)	RNA		Data were normalized using robust multi-array average (RMA) method. The normalized value of each probeset for each tumor is provided in the attached excel spreadsheet All Normalized Data.	GPL96	1	Pretreatment tumor tissue	Homo sapiens	No	II	54m
GSM779064	Favorable Histology Wilms Tumor (WT00-040)	RNA		Data were normalized using robust multi-array average (RMA) method. The normalized value of each probeset for each tumor is provided in the attached excel spreadsheet All Normalized Data.	GPL96	1	Pretreatment tumor tissue	Homo sapiens	No	III	23m
GSM779065	Favorable Histology Wilms Tumor (WT00-042)	RNA		Data were normalized using robust multi-array average (RMA) method. The normalized value of each probeset for each tumor is provided in the attached excel spreadsheet All Normalized Data.	GPL96	1	Pretreatment tumor tissue	Homo sapiens	Yes	II	49m
GSM779066	Favorable Histology Wilms Tumor (WT00-044)	RNA		Data were normalized using robust multi-array average (RMA) method. The normalized value of each probeset for each tumor is provided in the attached excel spreadsheet All Normalized Data.	GPL96	1	Pretreatment tumor tissue	Homo sapiens	No	III	0.5m (14d)
GSM779067	Favorable Histology Wilms Tumor (WT00-045)	RNA		Data were normalized using robust multi-array average (RMA) method. The normalized value of each probeset for each tumor is provided in the attached excel spreadsheet All Normalized Data.	GPL96	1	Pretreatment tumor tissue	Homo sapiens	Yes	II	61m
GSM779068	Favorable Histology Wilms Tumor (WT00-046)	RNA		Data were normalized using robust multi-array average (RMA) method. The normalized value of each probeset for each tumor is provided in the attached excel spreadsheet All Normalized Data.	GPL96	1	Pretreatment tumor tissue	Homo sapiens	No	I	04m
GSM779069	Favorable Histology Wilms Tumor (WT00-047)	RNA		Data were normalized using robust multi-array average (RMA) method. The normalized value of each probeset for each tumor is provided in the attached excel spreadsheet All Normalized Data.	GPL96	1	Pretreatment tumor tissue	Homo sapiens	No	III	25m
GSM779070	Favorable Histology Wilms Tumor (WT00-049)	RNA		Data were normalized using robust multi-array average (RMA) method. The normalized value of each probeset for each tumor is provided in the attached excel spreadsheet All Normalized Data.	GPL96	1	Pretreatment tumor tissue	Homo sapiens	No	III	15m
GSM779071	Favorable Histology Wilms Tumor (WT00-005)	RNA		Data were normalized using robust multi-array average (RMA) method. The normalized value of each probeset for each tumor is provided in the attached excel spreadsheet All Normalized Data.	GPL96	1	Pretreatment tumor tissue	Homo sapiens	Yes	II	10m
GSM779072	Favorable Histology Wilms Tumor (WT00-050)	RNA		Data were normalized using robust multi-array average (RMA) method. The normalized value of each probeset for each tumor is provided in the attached excel spreadsheet All Normalized Data.	GPL96	1	Pretreatment tumor tissue	Homo sapiens	Yes	I	15m
GSM779073	Favorable Histology Wilms Tumor (WT00-051)	RNA		Data were normalized using robust multi-array average (RMA) method. The normalized value of each probeset for each tumor is provided in the attached excel spreadsheet All Normalized Data.	GPL96	1	Pretreatment tumor tissue	Homo sapiens	Yes	III	168m
GSM779074	Favorable Histology Wilms Tumor (WT00-052)	RNA		Data were normalized using robust multi-array average (RMA) method. The normalized value of each probeset for each tumor is provided in the attached excel spreadsheet All Normalized Data.	GPL96	1	Pretreatment tumor tissue	Homo sapiens	Yes	II	63m
GSM779075	Favorable Histology Wilms Tumor (WT00-053)	RNA		Data were normalized using robust multi-array average (RMA) method. The normalized value of each probeset for each tumor is provided in the attached excel spreadsheet All Normalized Data.	GPL96	1	Pretreatment tumor tissue	Homo sapiens	Yes	II	09m
GSM779076	Favorable Histology Wilms Tumor (WT00-054)	RNA		Data were normalized using robust multi-array average (RMA) method. The normalized value of each probeset for each tumor is provided in the attached excel spreadsheet All Normalized Data.	GPL96	1	Pretreatment tumor tissue	Homo sapiens	No	I	17m
GSM779077	Favorable Histology Wilms Tumor (WT00-058)	RNA		Data were normalized using robust multi-array average (RMA) method. The normalized value of each probeset for each tumor is provided in the attached excel spreadsheet All Normalized Data.	GPL96	1	Pretreatment tumor tissue	Homo sapiens	Yes	I	02m
GSM779078	Favorable Histology Wilms Tumor (WT00-059)	RNA		Data were normalized using robust multi-array average (RMA) method. The normalized value of each probeset for each tumor is provided in the attached excel spreadsheet All Normalized Data.	GPL96	1	Pretreatment tumor tissue	Homo sapiens	No	II	44m
GSM779079	Favorable Histology Wilms Tumor (WT00-006)	RNA		Data were normalized using robust multi-array average (RMA) method. The normalized value of each probeset for each tumor is provided in the attached excel spreadsheet All Normalized Data.	GPL96	1	Pretreatment tumor tissue	Homo sapiens	No	I	09m
GSM779080	Favorable Histology Wilms Tumor (WT00-060)	RNA		Data were normalized using robust multi-array average (RMA) method. The normalized value of each probeset for each tumor is provided in the attached excel spreadsheet All Normalized Data.	GPL96	1	Pretreatment tumor tissue	Homo sapiens	No	V	36m
GSM779081	Favorable Histology Wilms Tumor (WT00-061)	RNA		Data were normalized using robust multi-array average (RMA) method. The normalized value of each probeset for each tumor is provided in the attached excel spreadsheet All Normalized Data.	GPL96	1	Pretreatment tumor tissue	Homo sapiens	Yes	II	09m
GSM779082	Favorable Histology Wilms Tumor (WT00-062)	RNA		Data were normalized using robust multi-array average (RMA) method. The normalized value of each probeset for each tumor is provided in the attached excel spreadsheet All Normalized Data.	GPL96	1	Pretreatment tumor tissue	Homo sapiens	No	III	44m
GSM779083	Favorable Histology Wilms Tumor (WT00-063)	RNA		Data were normalized using robust multi-array average (RMA) method. The normalized value of each probeset for each tumor is provided in the attached excel spreadsheet All Normalized Data.	GPL96	1	Pretreatment tumor tissue	Homo sapiens	No	III	20m
GSM779084	Favorable Histology Wilms Tumor (WT00-064)	RNA		Data were normalized using robust multi-array average (RMA) method. The normalized value of each probeset for each tumor is provided in the attached excel spreadsheet All Normalized Data.	GPL96	1	Pretreatment tumor tissue	Homo sapiens	No	III	13m
GSM779085	Favorable Histology Wilms Tumor (WT00-065)	RNA		Data were normalized using robust multi-array average (RMA) method. The normalized value of each probeset for each tumor is provided in the attached excel spreadsheet All Normalized Data.	GPL96	1	Pretreatment tumor tissue	Homo sapiens	No	II	40m
GSM779086	Favorable Histology Wilms Tumor (WT00-067)	RNA		Data were normalized using robust multi-array average (RMA) method. The normalized value of each probeset for each tumor is provided in the attached excel spreadsheet All Normalized Data.	GPL96	1	Pretreatment tumor tissue	Homo sapiens	No	II	10m
GSM779087	Favorable Histology Wilms Tumor (WT00-068)	RNA		Data were normalized using robust multi-array average (RMA) method. The normalized value of each probeset for each tumor is provided in the attached excel spreadsheet All Normalized Data.	GPL96	1	Pretreatment tumor tissue	Homo sapiens	Yes	III	55m
GSM779088	Favorable Histology Wilms Tumor (WT00-069)	RNA		Data were normalized using robust multi-array average (RMA) method. The normalized value of each probeset for each tumor is provided in the attached excel spreadsheet All Normalized Data.	GPL96	1	Pretreatment tumor tissue	Homo sapiens	No	III	66m
GSM779089	Favorable Histology Wilms Tumor (WT00-007)	RNA		Data were normalized using robust multi-array average (RMA) method. The normalized value of each probeset for each tumor is provided in the attached excel spreadsheet All Normalized Data.	GPL96	1	Pretreatment tumor tissue	Homo sapiens	No	I	26m
GSM779090	Favorable Histology Wilms Tumor (WT00-071)	RNA		Data were normalized using robust multi-array average (RMA) method. The normalized value of each probeset for each tumor is provided in the attached excel spreadsheet All Normalized Data.	GPL96	1	Pretreatment tumor tissue	Homo sapiens	No	IV	39m
GSM779091	Favorable Histology Wilms Tumor (WT00-072)	RNA		Data were normalized using robust multi-array average (RMA) method. The normalized value of each probeset for each tumor is provided in the attached excel spreadsheet All Normalized Data.	GPL96	1	Pretreatment tumor tissue	Homo sapiens	No	II	13m
GSM779092	Favorable Histology Wilms Tumor (WT00-073)	RNA		Data were normalized using robust multi-array average (RMA) method. The normalized value of each probeset for each tumor is provided in the attached excel spreadsheet All Normalized Data.	GPL96	1	Pretreatment tumor tissue	Homo sapiens	No	III	25m
GSM779093	Favorable Histology Wilms Tumor (WT00-074)	RNA		Data were normalized using robust multi-array average (RMA) method. The normalized value of each probeset for each tumor is provided in the attached excel spreadsheet All Normalized Data.	GPL96	1	Pretreatment tumor tissue	Homo sapiens	No	II	07m
GSM779094	Favorable Histology Wilms Tumor (WT00-076)	RNA		Data were normalized using robust multi-array average (RMA) method. The normalized value of each probeset for each tumor is provided in the attached excel spreadsheet All Normalized Data.	GPL96	1	Pretreatment tumor tissue	Homo sapiens	No	III	72m
GSM779095	Favorable Histology Wilms Tumor (WT00-077)	RNA		Data were normalized using robust multi-array average (RMA) method. The normalized value of each probeset for each tumor is provided in the attached excel spreadsheet All Normalized Data.	GPL96	1	Pretreatment tumor tissue	Homo sapiens	No	II	25m
GSM779096	Favorable Histology Wilms Tumor (WT00-078)	RNA		Data were normalized using robust multi-array average (RMA) method. The normalized value of each probeset for each tumor is provided in the attached excel spreadsheet All Normalized Data.	GPL96	1	Pretreatment tumor tissue	Homo sapiens	Yes	I	54m
GSM779097	Favorable Histology Wilms Tumor (WT00-079)	RNA		Data were normalized using robust multi-array average (RMA) method. The normalized value of each probeset for each tumor is provided in the attached excel spreadsheet All Normalized Data.	GPL96	1	Pretreatment tumor tissue	Homo sapiens	No	IV	89m
GSM779098	Favorable Histology Wilms Tumor (WT00-081)	RNA		Data were normalized using robust multi-array average (RMA) method. The normalized value of each probeset for each tumor is provided in the attached excel spreadsheet All Normalized Data.	GPL96	1	Pretreatment tumor tissue	Homo sapiens	Yes	IV	85m
GSM779099	Favorable Histology Wilms Tumor (WT00-082)	RNA		Data were normalized using robust multi-array average (RMA) method. The normalized value of each probeset for each tumor is provided in the attached excel spreadsheet All Normalized Data.	GPL96	1	Pretreatment tumor tissue	Homo sapiens	No	I	08m
GSM779100	Favorable Histology Wilms Tumor (WT00-083)	RNA		Data were normalized using robust multi-array average (RMA) method. The normalized value of each probeset for each tumor is provided in the attached excel spreadsheet All Normalized Data.	GPL96	1	Pretreatment tumor tissue	Homo sapiens	Yes	V	21m
GSM779101	Favorable Histology Wilms Tumor (WT00-084)	RNA		Data were normalized using robust multi-array average (RMA) method. The normalized value of each probeset for each tumor is provided in the attached excel spreadsheet All Normalized Data.	GPL96	1	Pretreatment tumor tissue	Homo sapiens	No	I	25m
GSM779102	Favorable Histology Wilms Tumor (WT00-085)	RNA		Data were normalized using robust multi-array average (RMA) method. The normalized value of each probeset for each tumor is provided in the attached excel spreadsheet All Normalized Data.	GPL96	1	Pretreatment tumor tissue	Homo sapiens	No	I	10m
GSM779103	Favorable Histology Wilms Tumor (WT00-086)	RNA		Data were normalized using robust multi-array average (RMA) method. The normalized value of each probeset for each tumor is provided in the attached excel spreadsheet All Normalized Data.	GPL96	1	Pretreatment tumor tissue	Homo sapiens	No	I	06m
GSM779104	Favorable Histology Wilms Tumor (WT00-087)	RNA		Data were normalized using robust multi-array average (RMA) method. The normalized value of each probeset for each tumor is provided in the attached excel spreadsheet All Normalized Data.	GPL96	1	Pretreatment tumor tissue	Homo sapiens	Yes	II	38m
GSM779105	Favorable Histology Wilms Tumor (WT00-088)	RNA		Data were normalized using robust multi-array average (RMA) method. The normalized value of each probeset for each tumor is provided in the attached excel spreadsheet All Normalized Data.	GPL96	1	Pretreatment tumor tissue	Homo sapiens	No	III	18m
GSM779106	Favorable Histology Wilms Tumor (WT00-089)	RNA		Data were normalized using robust multi-array average (RMA) method. The normalized value of each probeset for each tumor is provided in the attached excel spreadsheet All Normalized Data.	GPL96	1	Pretreatment tumor tissue	Homo sapiens	No	IV	42m
GSM779107	Favorable Histology Wilms Tumor (WT00-009)	RNA		Data were normalized using robust multi-array average (RMA) method. The normalized value of each probeset for each tumor is provided in the attached excel spreadsheet All Normalized Data.	GPL96	1	Pretreatment tumor tissue	Homo sapiens	Yes	III	119m
GSM779108	Favorable Histology Wilms Tumor (WT00-090)	RNA		Data were normalized using robust multi-array average (RMA) method. The normalized value of each probeset for each tumor is provided in the attached excel spreadsheet All Normalized Data.	GPL96	1	Pretreatment tumor tissue	Homo sapiens	No	II	57m
GSM779109	Favorable Histology Wilms Tumor (WT00-091)	RNA		Data were normalized using robust multi-array average (RMA) method. The normalized value of each probeset for each tumor is provided in the attached excel spreadsheet All Normalized Data.	GPL96	1	Pretreatment tumor tissue	Homo sapiens	No	II	50m
GSM779110	Favorable Histology Wilms Tumor (WT00-092)	RNA		Data were normalized using robust multi-array average (RMA) method. The normalized value of each probeset for each tumor is provided in the attached excel spreadsheet All Normalized Data.	GPL96	1	Pretreatment tumor tissue	Homo sapiens	No	IV	52m
GSM779111	Favorable Histology Wilms Tumor (WT00-093)	RNA		Data were normalized using robust multi-array average (RMA) method. The normalized value of each probeset for each tumor is provided in the attached excel spreadsheet All Normalized Data.	GPL96	1	Pretreatment tumor tissue	Homo sapiens	No	II	42m
GSM779112	Favorable Histology Wilms Tumor (WT00-094)	RNA		Data were normalized using robust multi-array average (RMA) method. The normalized value of each probeset for each tumor is provided in the attached excel spreadsheet All Normalized Data.	GPL96	1	Pretreatment tumor tissue	Homo sapiens	Yes	II	26m
GSM779113	Favorable Histology Wilms Tumor (WT00-095)	RNA		Data were normalized using robust multi-array average (RMA) method. The normalized value of each probeset for each tumor is provided in the attached excel spreadsheet All Normalized Data.	GPL96	1	Pretreatment tumor tissue	Homo sapiens	No	II	50m
GSM779114	Favorable Histology Wilms Tumor (WT00-096)	RNA		Data were normalized using robust multi-array average (RMA) method. The normalized value of each probeset for each tumor is provided in the attached excel spreadsheet All Normalized Data.	GPL96	1	Pretreatment tumor tissue	Homo sapiens	No	II	64m
GSM779115	Favorable Histology Wilms Tumor (WT00-097)	RNA		Data were normalized using robust multi-array average (RMA) method. The normalized value of each probeset for each tumor is provided in the attached excel spreadsheet All Normalized Data.	GPL96	1	Pretreatment tumor tissue	Homo sapiens	Yes	I	19m
GSM779116	Favorable Histology Wilms Tumor (WT00-098)	RNA		Data were normalized using robust multi-array average (RMA) method. The normalized value of each probeset for each tumor is provided in the attached excel spreadsheet All Normalized Data.	GPL96	1	Pretreatment tumor tissue	Homo sapiens	No	II	41m
GSM779117	Favorable Histology Wilms Tumor (WT00-099)	RNA		Data were normalized using robust multi-array average (RMA) method. The normalized value of each probeset for each tumor is provided in the attached excel spreadsheet All Normalized Data.	GPL96	1	Pretreatment tumor tissue	Homo sapiens	Yes	III	77m
